# Supplementary material for: Strand Displacement Chain Reaction (SDCR): New Hybrid Amplification Technique for Fast and Sensitive Detection of Genetic Materials
Source: Biomolecules. 2025 Sep 12;15(9):1313. doi: 10.3390/biom15091313 (PMC12467831; doi:10.3390/biom15091313)
Supplement: Supplementary file 1 [file biomolecules-15-01313-s001.zip]

Archive with 4 entries (4 files):
- .DS_Store
- Figure S1.pdf
- Figure S2.pdf
- Table S1_cq_data.csv
