# Supplementary material for: Strand Displacement Chain Reaction (SDCR): New Hybrid Amplification Technique for Fast and Sensitive Detection of Genetic Materials
Source: Biomolecules. 2025 Sep 12;15(9):1313. doi: 10.3390/biom15091313 (PMC12467831; doi:10.3390/biom15091313)
Supplement: Supplementary file 1 [file biomolecules-15-01313-s001.zip › Table S1_cq_data.csv]

Copies	Cq	Method	Kit
5000	15.34	qSDCR	Lambdavirus
5000	15.63	qSDCR	Lambdavirus
5000	16.41	qSDCR	Lambdavirus
500	18.19	qSDCR	Lambdavirus
500	18.12	qSDCR	Lambdavirus
500	17.96	qSDCR	Lambdavirus
50	19.9	qSDCR	Lambdavirus
50	19.9	qSDCR	Lambdavirus
50	20.1	qSDCR	Lambdavirus
5	21.12	qSDCR	Lambdavirus
5	21.84	qSDCR	Lambdavirus
5	21.59	qSDCR	Lambdavirus
5000	21.96	qPCR_1	Lambdavirus
5000	22	qPCR_1	Lambdavirus
5000	21.89	qPCR_1	Lambdavirus
500	25.42	qPCR_1	Lambdavirus
500	25.29	qPCR_1	Lambdavirus
500	25.49	qPCR_1	Lambdavirus
50	28.29	qPCR_1	Lambdavirus
50	28.23	qPCR_1	Lambdavirus
50	28.43	qPCR_1	Lambdavirus
5	31.22	qPCR_1	Lambdavirus
5	31.08	qPCR_1	Lambdavirus
5	31.01	qPCR_1	Lambdavirus
5000	24.5	qPCR_2	Lambdavirus
5000	24.48	qPCR_2	Lambdavirus
5000	24.67	qPCR_2	Lambdavirus
500	28.11	qPCR_2	Lambdavirus
500	28.15	qPCR_2	Lambdavirus
500	28.12	qPCR_2	Lambdavirus
50	31.72	qPCR_2	Lambdavirus
50	31.65	qPCR_2	Lambdavirus
50	31.69	qPCR_2	Lambdavirus
5	36.83	qPCR_2	Lambdavirus
5		qPCR_2	Lambdavirus
5	36.59	qPCR_2	Lambdavirus
5000	13.21	qSDCR	Mycobacterium
5000	13.41	qSDCR	Mycobacterium
5000	13.59	qSDCR	Mycobacterium
500	15.29	qSDCR	Mycobacterium
500	15.06	qSDCR	Mycobacterium
500	15.52	qSDCR	Mycobacterium
50	16.74	qSDCR	Mycobacterium
50	17.12	qSDCR	Mycobacterium
50	17.04	qSDCR	Mycobacterium
5	19.76	qSDCR	Mycobacterium
5	20.3	qSDCR	Mycobacterium
5	18.29	qSDCR	Mycobacterium
5000	25.1	qPCR_1	Mycobacterium
5000	24.7	qPCR_1	Mycobacterium
5000	24.83	qPCR_1	Mycobacterium
500	28.69	qPCR_1	Mycobacterium
500	28.2	qPCR_1	Mycobacterium
500	28.16	qPCR_1	Mycobacterium
50	32.12	qPCR_1	Mycobacterium
50	31.63	qPCR_1	Mycobacterium
50	31.55	qPCR_1	Mycobacterium
5	36.22	qPCR_1	Mycobacterium
5	34.52	qPCR_1	Mycobacterium
5	35.03	qPCR_1	Mycobacterium
5000	25.55	qPCR_2	Mycobacterium
5000	25.84	qPCR_2	Mycobacterium
5000	25.45	qPCR_2	Mycobacterium
500	28.8	qPCR_2	Mycobacterium
500	29.08	qPCR_2	Mycobacterium
500	29.2	qPCR_2	Mycobacterium
50	32.47	qPCR_2	Mycobacterium
50	32.02	qPCR_2	Mycobacterium
50	32.47	qPCR_2	Mycobacterium
5	36.19	qPCR_2	Mycobacterium
5	35.71	qPCR_2	Mycobacterium
5	37.28	qPCR_2	Mycobacterium
10	15.69	qSDCR	B2M
10	15.85	qSDCR	B2M
10	15.83	qSDCR	B2M
1	18.03	qSDCR	B2M
1	18.17	qSDCR	B2M
1	18.08	qSDCR	B2M
0.1	20.06	qSDCR	B2M
0.1	20.24	qSDCR	B2M
0.1	20.03	qSDCR	B2M
0.01	21.45	qSDCR	B2M
0.01	21.77	qSDCR	B2M
0.01	21.4	qSDCR	B2M
10	21.48	qPCR_1	B2M
10	21.4	qPCR_1	B2M
10	21.36	qPCR_1	B2M
1	24.71	qPCR_1	B2M
1	24.99	qPCR_1	B2M
1	24.97	qPCR_1	B2M
0.1	28.44	qPCR_1	B2M
0.1	28.51	qPCR_1	B2M
0.1	28.17	qPCR_1	B2M
0.01	31.74	qPCR_1	B2M
0.01	31.9	qPCR_1	B2M
0.01	31.82	qPCR_1	B2M
10	24.39	qPCR_2	B2M
10	24.29	qPCR_2	B2M
10	24.28	qPCR_2	B2M
1	27.56	qPCR_2	B2M
1	27.64	qPCR_2	B2M
1	27.71	qPCR_2	B2M
0.1	31.17	qPCR_2	B2M
0.1	31.19	qPCR_2	B2M
0.1	31.13	qPCR_2	B2M
0.01	34.45	qPCR_2	B2M
0.01	34.17	qPCR_2	B2M
0.01	33.81	qPCR_2	B2M
